# Supplementary material for: A method for age-matched OCT angiography deviation mapping in the assessment of disease- related changes to the radial peripapillary capillaries
Source: PLoS One. 2018 May 24;13(5):e0197062. doi: 10.1371/journal.pone.0197062 (PMC5993123; doi:10.1371/journal.pone.0197062)
Supplement: S1 File — Please refer to this document for LPV and RPC density values per annulus and quadrant for each individual participant in this study. (XLSX) [file pone.0197062.s001.xlsx]

## Sheet: Sheet1
			Large Peripapillary Vessel Density (%)						Radial Peripapillary Capillary Density (%)
Subject ID	Age		Annulus	Temporal	Nasal	Superior	Inferior		Annulus	Temporal	Nasal	Superior	Inferior
1	16		22.8979	15.8082	21.0239	22.6487	32.1108		43.8231	44.9572	43.7258	44.3295	42.2801
2	18		18.9051	9.04263	18.6358	22.6983	25.2437		43.339	45.7053	41.8759	41.4576	44.3173
3	17		25.9257	21.8576	23.7015	30.0559	28.0877		43.1181	42.3888	43.4194	41.9811	44.6832
4	16		26.1399	21.2524	17.394	34.8559	31.0574		42.2598	43.5103	42.5313	41.0597	41.9376
5	19		23.7957	12.79	19.474	32.8928	30.0259		42.3388	43.5785	43.1803	39.4555	43.141
6	19		22.0058	13.0554	26.0111	26.5087	22.4483		43.2317	44.6789	41.3661	43.0233	43.8583
7	18		22.3429	12.573	19.0786	29.5526	28.1673		43.7257	45.6455	43.4868	41.7527	44.0177
8	18		22.8673	16.7004	18.1614	27.1409	29.4665		43.4946	45.1796	43.4483	41.9343	43.4163
9	18		22.4216	17.2525	24.934	25.1289	22.3709		43.2202	43.9246	41.5572	42.5177	44.8812
10	12		23.8856	16.3239	22.1946	27.7642	29.2595		43.8582	44.4855	43.8159	43.1623	43.9691
11	11		15.9077	10.9213	16.516	15.031	21.1625		41.8341	42.3931	41.8768	42.7635	40.3029
12	16		21.7472	17.2008	17.0168	24.02	28.7513		42.5409	44.5297	41.5367	43.0842	41.0128
13	26		21.8923	15.5299	18.951	24.4502	28.6382		41.5527	44.0342	40.2054	42.1449	39.8264
14	26		23.7953	13.9226	25.8968	27.6203	27.7414		41.6765	42.6762	40.8873	40.9681	42.1743
15	26		24.7152	19.6526	25.0022	28.7965	25.4095		42.4069	43.0426	42.3543	41.104	43.1268
16	26		16.2104	12.3755	7.5393	23.5756	21.351		44.5784	44.4837	45.1119	44.0823	44.6357
17	27		20.6497	11.3197	18.9161	26.157	26.2059		42.3971	45.1776	39.7739	42.35	42.2868
18	26		24.4983	12.9848	22.2567	28.5026	34.2491		43.6213	45.7712	41.3152	43.8378	43.5609
19	29		20.7394	13.5029	5.89679	32.4091	31.149		43.7271	43.9016	45.614	42.7208	42.6718
20	27		20.871	8.31225	17.7561	27.5206	29.8951		43.6856	44.7382	44.0352	43.6362	42.3328
21	28		28.2051	22.9979	23.139	31.5776	35.1059		44.2202	44.2717	44.9869	43.6801	43.9422
22	23		24.0586	18.6964	22.3096	29.8031	25.4253		42.9373	44.1813	42.22	41.5755	43.7726
23	25		22.9934	20.1676	18.0642	25.9081	27.8337		43.4839	43.7419	44.9068	42.8008	42.4862
24	26		22.3363	14.9647	23.8871	26.5094	23.9837		43.1793	43.9336	42.4587	42.8955	43.4293
25	28		23.1868	19.2911	19.2409	28.5483	25.6669		41.543	40.1335	42.5981	40.4254	43.0148
26	28		18.8843	14.2376	18.2789	20.7033	22.3175		41.7016	41.9107	40.768	42.6714	41.4563
27	26		22.0974	11.8265	20.3114	29.4587	26.793		42.4912	44.8929	42.7738	40.8757	41.4224
28	29		19.4305	18.0686	15.9942	21.1969	22.4621		44.679	44.5046	45.2014	45.3673	43.6429
29	25		21.5681	22.5439	10.9857	20.1611	32.5817		43.5148	42.7001	43.4584	44.4293	43.4713
30	27		20.629	11.3538	16.5962	29.3725	25.1933		43.2086	43.8866	42.5819	41.9361	44.4299
31	25		27.3669	24.853	16.7648	33.1679	34.6819		42.1828	42.7917	44.4434	39.7106	41.7856
32	28		19.9335	20.6826	9.90223	26.7511	22.3979		42.0077	42.0327	42.4459	41.1076	42.4447
33	29		20.0578	15.7722	17.8942	27.1574	19.4074		42.793	44.307	43.0178	41.3211	42.5262
34	21		23.3085	21.1033	11.7986	27.6945	32.6375		41.8078	43.7537	42.7804	40.4036	40.2936
35	28		20.8572	11.0636	23.8472	25.5995	22.9184		42.0004	42.2031	41.5986	41.3567	42.8431
36	25		25.4125	18.7781	26.911	26.0912	29.8697		43.7019	45.3444	42.2254	43.0672	44.1706
37	27		19.3034	14.1041	15.8174	25.6449	21.6473		41.5023	42.034	40.9669	40.4935	42.5148
38	23		20.5006	13.7946	17.3458	23.3086	27.5533		44.2321	46.0734	44.2731	43.3157	43.266
39	22		21.4431	19.4207	11.6954	25.9723	28.684		40.1227	38.3526	43.578	40.3456	38.2147
40	24		24.5495	16.4048	28.4475	27.3402	26.0055		42.8712	45.284	41.2195	41.6008	43.3806
41	26		22.0573	19.4989	17.2281	24.3724	27.1297		41.3228	41.6626	40.9534	40.4125	42.2627
42	20		16.9416	6.29553	13.7065	20.6979	27.0666		42.4583	45.9771	43.3257	39.2595	41.2708
43	21		19.336	6.97147	18.0345	25.5194	26.8184		41.4564	44.2806	40.2602	41.8	39.4848
44	34		25.8323	21.8575	18.7482	33.9828	28.7405		43.7118	43.9297	44.7186	41.1136	45.0855
45	39		25.76	21.7774	22.338	30.8177	28.1069		41.9193	39.4645	42.5137	42.4	43.2989
46	36		23.6291	18.2912	22.5148	26.9104	26.8		43.7828	45.0263	43.7881	42.5128	43.8041
47	33		19.7172	20.4602	16.1732	17.3181	24.9171		43.553	43.077	43.8503	43.7444	43.5403
48	34		17.7216	5.07323	18.1258	25.2716	22.416		39.807	43.2662	35.9865	38.3588	41.6165
49	30		20.5693	10.8274	21.8061	26.4952	23.1485		40.7632	41.6768	40.7055	38.6754	41.9952
50	33		19.2778	14.3135	15.3662	25.1955	22.2359		43.1106	43.042	44.099	42.5479	42.7535
51	31		19.8866	12.3288	16.9294	25.3147	24.9733		42.9425	45.4829	41.3665	41.3072	43.6134
52	37		22.1949	14.381	22.6643	28.9789	22.7553		44.0244	43.7978	44.6152	42.7682	44.9162
53	30		26.3592	25.8581	15.3777	30.5303	33.6709		42.8479	42.8463	42.4653	43.2874	42.7925
54	31		20.3255	9.91527	18.3194	26.3983	26.6692		43.0949	45.3943	41.1635	42.0868	43.7349
55	30		26.4344	17.1858	23.0988	33.1798	32.2731		42.5377	44.0541	42.6283	41.1792	42.2894
56	39		20.3197	28.8766	9.89648	19.6563	22.8495		40.1838	37.4753	41.5467	39.8669	41.8464
57	35		21.7825	20.8655	13.8314	31.3191	21.114		42.8279	43.457	43.6735	40.3823	43.7988
58	38		22.0734	21.5431	19.5602	23.0754	24.1149		43.5894	42.3334	45.0718	43.6731	43.2793
59	35		20.2676	13.1888	17.1526	27.3132	23.4159		43.0288	45.0365	42.5314	41.1693	43.3781
60	31		22.207	22.0473	15.8239	26.3844	24.5724		42.849	41.0055	44.0241	43.1901	43.1761
61	38		18.6594	15.0206	10.133	26.8219	22.6622		42.2619	40.4414	44.3899	41.0738	43.1424
62	35		16.1394	11.4767	13.571	15.5785	23.9314		43.007	41.4305	45.2569	42.0185	43.3221
63	33		25.559	18.7098	29.7194	26.3675	27.4394		43.181	45.3771	42.6622	42.0143	42.6705
64	32		21.731	13.4832	25.632	20.3662	27.4425		42.2918	45.3577	40.2297	41.9148	41.6649
65	33		16.478	4.49659	20.2777	20.6571	20.4808		42.4674	42.1772	41.5989	41.8124	44.2812
66	32		22.2406	23.0063	17.8121	23.8468	24.2973		43.8345	43.7552	44.1356	43.2642	44.183
67	45		27.4363	31.2214	21.9021	27.042	29.5796		42.4021	40.7728	43.6692	42.4666	42.6999
68	45		23.9967	21.7349	18.0406	29.9658	26.2456		42.6412	42.5041	43.1265	41.2618	43.6725
69	45		19.8428	11.557	19.5599	26.2897	21.9647		42.2177	43.9242	41.1257	40.7475	43.0733
70	44		15.4992	13.0914	11.4282	14.9494	22.5279		42.6945	42.4116	42.8231	42.3881	43.155
71	49		23.8284	22.1858	23.6515	27.1443	22.3321		43.3439	44.6853	42.8823	42.1719	43.6362
72	48		20.8817	16.0586	13.7432	24.7599	28.9652		42.4294	41.7286	44.6623	42.165	41.1618
73	49		22.0743	17.4461	26.0628	21.0973	23.691		41.7774	43.507	41.88	41.1826	40.5402
74	48		26.2473	23.4841	19.5752	30.508	31.4217		43.614	43.4027	45.3324	42.696	43.025
75	46		23.7148	24.702	19.1975	25.708	25.2518		44.1469	42.9986	45.8251	44.3837	43.3802
76	46		22.3127	7.23602	25.1464	27.0058	29.8624		43.1019	46.1146	41.7146	41.0339	43.5445
77	46		22.7976	11.728	19.938	30.6523	28.8721		41.801	44.3863	41.0957	39.1251	42.597
78	40		20.4469	14.1492	17.2622	23.3659	27.0104		44.191	46.0646	44.1857	43.3617	43.1519
79	41		23.5766	21.3226	20.2183	25.1039	27.6618		45.128	45.4358	44.2418	45.5171	45.3173
80	42		23.0489	23.2326	16.7242	28.7053	23.5336		43.274	41.4334	44.1252	42.895	44.6423
81	46		21.3604	14.543	20.8728	26.4918	23.534		44.7654	44.3956	44.2524	44.913	45.5004
82	47		26.8308	18.592	23.1167	32.3891	33.2254		42.9867	42.7347	43.8076	42.8289	42.5756
83	40		19.8125	19.4905	8.89579	25.5371	25.3264		41.4447	39.9833	43.809	39.8396	42.1468
84	53		23.6906	23.2421	19.4349	25.5722	26.5133		43.5475	44.8971	43.6329	42.1247	43.5353
85	58		24.273	15.3079	26.6039	29.9131	25.2672		43.1929	45.7102	41.6945	43.2098	42.1572
86	50		18.0015	12.4729	10.3635	26.5102	22.6595		40.4439	41.5169	41.2156	38.2755	40.7676
87	51		23.065	24.2807	25.99	23.8392	18.1501		44.6264	43.844	43.7211	45.5357	45.4048
88	50		26.416	25.1587	16.9788	32.4953	31.0312		44.6582	44.0106	46.2473	44.0852	44.2897
89	57		20.2088	19.6971	17.1896	20.871	23.0773		41.4274	39.8757	43.3139	39.5399	42.9801
90	51		28.7552	28.696	18.8309	34.5638	32.9299		43.1169	44.086	44.7666	40.7154	42.8997
91	57		14.965	25.0992	5.88298	7.88623	20.9917		43.2064	40.8579	44.351	44.4607	43.1559
92	50		21.4537	15.8749	14.4552	21.1019	34.383		40.7926	41.3694	44.8229	41.7673	35.2108
93	51		22.7047	17.9557	20.6631	28.5553	23.6448		42.8539	43.9408	43.5303	40.7428	43.2018
94	57		17.813	13.4772	14.783	21.3393	21.6526		43.4474	42.766	44.1081	43.2947	43.6207
95	57		21.8888	18.1465	16.4201	25.883	27.1054		43.3722	41.2292	44.3372	44.0188	43.9038
96	57		20.007	16.8669	19.1515	20.3324	23.6771		43.6291	43.4996	44.7135	43.542	42.7614
97	54		20.0059	24.1736	8.47558	22.9977	24.3769		41.5855	41.1951	41.4416	41.7472	41.958
98	53		23.2918	18.4077	26.4766	21.5632	26.7196		41.3726	43.758	38.963	41.2325	41.5368
99	55		23.6813	19.4874	13.6247	34.525	27.0881		41.7367	39.8061	44.5194	41.3141	41.3072
100	59		18.8156	12.3016	19.6331	24.5571	18.7706		42.6926	45.4111	40.0782	41.713	43.5683
101	50		19.576	13.6749	21.4024	21.5667	21.66		43.067	42.7509	43.0342	42.0996	44.383
102	58		20.3339	9.06334	23.6594	26.7557	21.8573		41.363	43.557	39.8643	40.1079	41.9226
103	54		19.1462	14.4981	24.5812	17.6867	19.8186		43.1926	43.7177	40.3658	44.5143	44.1728
104	50		19.2642	21.9699	17.5163	17.0014	20.5692		43.1967	41.7772	43.8141	43.9141	43.2814
105	57		24.1031	14.4559	21.8146	24.3724	35.7696		40.4969	44.1846	39.4028	40.5239	37.8762
106	55		17.5123	6.18242	19.3574	19.7541	24.7555		42.7782	44.7672	41.7347	42.6332	41.9778
107	58		19.4227	16.6065	20.2097	20.8556	20.0191		45.4654	43.4355	45.8481	46.0871	46.4909
108	50		21.4348	24.4999	15.9183	25.9515	19.3697		40.3346	38.2019	41.104	39.3969	42.6356
109	55		22.7253	24.6893	13.473	26.7807	25.9582		43.917	42.8972	45.7141	43.704	43.3529
110	56		19.1903	2.97101	22.2095	30.7288	20.852		43.2326	44.5393	42.3007	41.6151	44.4753
111	53		20.7226	16.6871	11.9312	25.3363	28.936		42.3408	40.8458	44.3289	41.8896	42.2991
112	59		21.3521	12.4829	16.6345	23.145	33.1461		42.0889	43.7322	41.9405	43.2781	39.4048
113	51		23.4546	18.7769	14.5633	27.3082	33.17		43.9291	43.9711	44.82	42.8434	44.082
114	67		22.0172	11.3408	16.3857	33.296	27.0462		43.7718	45.7782	44.0041	41.758	43.5469
115	60		16.7396	10.176	5.93513	29.8766	20.9705		40.4877	41.0342	43.7014	36.525	40.6903
116	60		20.7958	9.755	23.0742	22.801	27.5529		41.8501	41.8941	41.9243	41.6593	41.9227
117	66		17.4764	16.7434	8.30956	24.6491	20.2034		40.9191	39.7294	43.3257	38.3999	42.2214
118	64		22.1594	18.3493	14.2796	27.8323	28.1765		41.8457	41.8285	42.7752	39.9177	42.8615
119	60		13.393	9.90875	14.437	15.8467	13.3794		42.3272	44.3054	40.3712	42.1104	42.5217
120	67		23.0901	25.0816	21.6226	20.2977	25.3584		39.2008	38.8655	40.9213	40.4585	36.5579
121	67		23.5659	21.0302	17.8926	27.3821	27.9588		40.2244	40.6299	38.7999	40.7098	40.7581
122	65		17.9177	16.4508	8.88045	22.1512	24.1884		41.0504	41.4169	42.7438	37.8681	42.1728
123	67		20.1507	13.0584	21.6995	26.0977	19.7471		34.4519	36.7594	27.9433	35.9902	37.1145
124	66		28.1127	21.2384	25.4819	29.8658	35.8646		41.8849	44.507	41.6791	40.1945	41.1591
125	63		13.5893	13.7497	2.81147	17.6971	20.0991		41.7337	36.7824	44.4083	43.1221	42.6218
126	62		19.6621	16.8016	22.7774	18.3723	20.697		43.2278	43.7271	42.8754	42.7873	43.5214
127	70		16.8191	8.12744	14.0025	20.3193	24.8271		40.4917	41.6297	39.4267	41.6772	39.2331
128	74		19.7978	14.436	15.8174	24.9077	24.0303		42.8999	42.8032	43.1144	43.5956	42.0866
129	71		18.2588	21.4396	12.5136	15.0933	23.9887		41.3786	39.8869	42.7111	42.0807	40.8357
130	76		16.5241	14.6944	11.3567	22.1508	17.8946		41.14	41.5292	40.944	40.3718	41.715
131	72		17.9145	22.7989	7.82187	21.4982	19.5389		38.9402	36.0772	42.1198	36.6297	40.9341
132	81		19.67	19.7017	22.4595	20.2897	16.2291		39.2646	40.1687	35.2611	40.6239	41.0046
133	71		25.7295	15.4593	23.6747	28.3109	35.4729		38.712	41.5154	38.875	38.5859	35.8717
